# Supplementary material for: To have or not to have: expression of amino acid transporters during pathogen infection
Source: Plant Mol Biol. 2022 Feb 1;109(4-5):413–25. doi: 10.1007/s11103-022-01244-1 (PMC9213295; doi:10.1007/s11103-022-01244-1)
Supplement: Supplementary file 1 — Supplementary file1 (XLSX 24 kb) [file 11103_2022_1244_MOESM1_ESM.xlsx]

## Sheet: Supplementary Table 1
Supplementary Table 1
Effects of nitrate (NO3-) and ammonium (NH4+) availability on plant pathogen resistance. Biotrophic pathogens of the types bacteria, fungi, nematode, protist, virus as well as oomycota are listed. The impact of different inorganic N sources on the plant´s immune response during respective pathogen attacks were denoted. Effects are expressed through increased resistance (+) and elevated susceptibi…
Nutrition strategy	Type	Genus	Species	Host	Effect of NO3- on plant resistance	Effect of NH4+ on plant resistance	References
Biotroph	Bacteria	Corynebacterium	michiganense	Tomato	-	n.a.	Huber and Watson 1974
			sepedonicum	Potato	-	n.a.
		Ralstonia	solanacearum	Tomato	-	n.a.	Ding et al. 2021
		Xanthomonas	prunis	Peach	+	+	Huber and Watson 1974
				Prune
	Fungi	Erysiphe	graminis	Wheat	-	n.a.	Huber and Watson 1974
		Oidium	lycopersicum	Tomato	-	n.a.	Hoffland et al. 2000
		Diplodia	zeae	Corn	-	+	Huber and Watson 1974
		Phellinus	weirii	Pine	+	-	Huber and Watson 1974
		Puccinia	striiformis	Wheat	-	+	Huber and Watson 1974
	Nematode	Heterodera	glycines	Soybean	-	+	Huber and Watson 1974
			tabacum	Tobacco	-	+
		Pratylenchus	penetrans	Strawberry	-	+	Elmer and Lamondia 1999
	Protist	Plasmodiophora	brassicae	Cabbage	+	-	Agrios et al. 2005
	Virus	Potyvirus	Potato virus X	Potato	n.a.	+	Huber and Watson 1974
			Potato virus Y	Potato	n.a.	+ / -
				Tobacco
		Tobamovirus	Tobacco mosaic	Tobacco	n.a.	+	Huber and Watson 1974
		Tomato mosaic	aucuba mosaic	Tobacco	-	+	Huber and Watson 1974
	Oomycota	Aphanomyces	euteiches	Corn	+	-	Huber and Watson 1974
				Pea
				Soybean
				Tomato

## Sheet: Supplementary Table 2
Supplementary Table 2
Effects of nitrate (NO3-) and ammonium (NH4+) availability on plant pathogen resistance. Hemibiotrophic pathogens of the types bacteria, fungi as well as oomycota are listed. The impact of different inorganic N sources on the plant´s immune response during respective pathogen attacks were denoted. Effects are expressed through increased resistance (+) and elevated susceptibility (-), respectively…
Nutrition strategy	Type	Genus	Species	Host	Effect of NO3- on plant resistance	Effect of NH4+ on plant resistance	Reference
Hemibiotroph	Bacteria	Pseudomonas	syringae	Tobacco	+	-	Huber and Watson 1974, Hoffland et al. 2000, Gupta et al. 2013, Fernandez-Crespo et al. 2015, Ding et al. 2021
				Tomato	-	+ / n.a.
			solanacearum	Tobacco	-	+
				Tomato
	Fungi	Cercosporella	herpotrichoides	Wheat	+	-	Huber and Watson 1974
		Colletotrichum	phomoides	Tomato	-	+	Huber and Watson 1974
		Fusarium	oxysporum	Cabbage	+	-	Huber and Watson, 1974, Duffy and Défago 1999, , Wang et al. 2016, Zhou et al. 2017
				Cotton
				Cucumber
				Tomato
			solani	Bean	+ / n.a.	-
				Citrus
		Magnaporthe	oryzae	Rice	+	-	Huber and Watson 1974
		Thielaviopsis	basicola	Tobacco	+ / -	+ / -	Huber and Watson 1974, Harrison and Shew 2001
		Verticillium	spp	Potato	-	+	Huber and Watson 1974
				Tomato
	Oomycota	Phytophthora	spp	Citrus	+	-	Huber and Watson 1974
		Pythium	spp	Corn	-	+	Huber and Watson 1974
				Pea

## Sheet: Supplementary Table 3
Supplementary Table 3
Effects of nitrate (NO3-) and ammonium (NH4+) availability on plant pathogen resistance. Necrotrophic pathogens of the types bacteria and fungi are listed. The impact of different inorganic N sources on the plant´s immune response during respective pathogen attacks were denoted. Effects are expressed through increased resistance (+) and elevated susceptibility (-), respectively. n.a. denotes "not…
Nutrition strategy	Type	Genus	Species	Host	Effect of NO3- on plant resistance	Effect of NH4+ on plant resistance	Reference
Necrotroph	Bacteria	Erwinia	amylovora	Arabidopsis	-	n.a.	Huber and Watson 1974, Farjad et al. 2018
			stewartii	Corn	-	n.a.
	Fungi	Armillaria	mellea	Pine	+	-	Huber and Watson 1974
		Botrytis	cinerea	Arabidopsis	+/-	+ / na	Huber and Watson 1974, Hoffland et al. 1999, Lecompte et al. 2010, Soulie et al. 2020
				Tomato
			fabae	Broad bean	+	-
		Gaeumannomyces	graminis	Wheat	-	+	Agrios et al. 2005
		Helminthosporium	sativum	Wheat	+	n.a.	Huber and Watson 1974
			turcicum	Corn	+	-
		Ophiobolus	graminis	Turf grass	- / n.a.	+	Huber and Watson 1974
				Wheat
		Phymatotrichopsis	omnivora	Cotton	-	+	Huber and Watson 1974, Agrios et al. 2005
		Pyrenochaeta	lycopersici	Tomato	+	-	Agrios et al. 2005
		Rhizoctonia	solani	Bean	+	-	Huber and Watson 1974, Elmer 1997, Chi et al. 2019
				Beets
				Potato
				Rice
				Wheat
		Rhizopus	stolonifer	Sweet Potato	+	-	Huber and Watson 1974
		Sclerotium	rolfsii	Tomato	+	-	Huber and Watson 1974, Agrios et al. 2005
